# Supplementary material for: Genetic structure of traditional cacao reveals four new genetic lineages in indigenous Amazonian sites in Peru
Source: PLoS One. 2026 Jul 6;21(7):e0351690. doi: 10.1371/journal.pone.0351690 (PMC13336180; doi:10.1371/journal.pone.0351690)
Supplement: S2 Table — (XLSX) [file pone.0351690.s002.xlsx]

## Sheet: Ancestry 186 SNP
186 SNP
Sample	TcSNP0013		TcSNP0015		TcSNP0019		TcSNP0025		TcSNP0032		TcSNP0033		TcSNP0049		TcSNP0052		TcSNP0064		TcSNP0067		TcSNP0075		TcSNP0097		TcSNP0105		TcSNP0126		TcSNP0131		TcSNP0135		TcSNP0139		TcSNP0141		TcSNP0143		TcSNP0144		TcSNP0148		TcSNP0149		TcSNP0150		TcSNP0151		TcSNP0154
CHMM05	2	2	3	3	1	1	3	3	1	4	4	4	2	2	3	3	1	4	2	2	4	4	3	3	3	3	3	3	4	4	2	2	3	4	1	3	1	1	1	2	4	4	2	2	3	3	2	4	1
CHMM07	2	4	3	3	1	2	3	3	1	4	4	4	1	2	3	3	1	1	2	4	4	4	3	3	3	3	3	3	4	4	3	3	3	4	3	3	1	1	1	1	4	4	2	2	3	4	2	4	1
CHMM08	2	2	3	3	1	1	3	3	1	4	4	4	2	2	3	3	1	4	2	2	4	4	3	3	3	3	3	3	4	4	2	2	3	4	1	3	1	1	1	2	4	4	2	2	3	3	2	4	1
CHMM12	2	4	3	3	1	1	3	3	1	4	4	4	2	2	3	3	1	4	2	2	4	4	3	3	3	3	3	3	4	4	2	3	3	4	3	3	1	4	1	2	2	4	2	2	3	3	2	4	1
CHMM16	2	4	3	3	1	1	3	3	1	4	4	4	2	2	3	3	1	4	2	4	4	4	3	3	3	3	3	3	3	4	3	3	3	3	3	3	1	1	1	2	4	4	2	2	3	3	2	4	4
CPV01_P1	2	2	3	3	1	1	3	3	1	4	4	4	2	2	3	3	1	4	2	2	4	4	3	3	3	3	3	3	4	4	2	2	3	4	1	3	1	1	1	2	4	4	2	2	3	3	2	4	1
CPV01_P3	2	4	3	3	1	1	3	3	1	4	4	4	2	2	3	3	1	1	2	2	4	4	3	3	3	3	3	3	4	4	2	2	3	4	1	3	1	1	1	2	4	4	2	2	3	3	2	4	1
CPV01_P4	2	4	3	3	1	1	3	3	1	4	4	4	2	2	3	3	1	1	2	2	4	4	3	3	3	3	3	3	4	4	2	2	3	4	1	3	1	1	1	2	4	4	2	2	3	3	2	4	1
CPV08	2	4	3	4	1	1	3	3	1	1	4	4	2	2	3	3	1	4	2	4	4	4	3	3	3	3	3	3	4	4	3	3	3	3	1	3	1	1	1	2	4	4	2	2	3	4	2	4	1
CPV26	2	4	3	4	1	1	3	3	1	1	4	4	2	2	3	3	1	4	2	4	4	4	3	3	3	3	3	3	4	4	3	3	3	3	1	3	1	1	1	2	4	4	2	2	3	4	2	4	1
CPV82	2	4	3	3	1	1	3	3	1	4	4	4	2	2	3	3	1	4	2	2	4	4	3	3	3	3	3	3	4	4	2	3	3	4	3	3	1	4	1	2	2	4	2	2	3	3	2	4	1
DBMC004	2	4	3	3	1	1	0	0	1	4	4	4	2	2	3	3	1	4	2	2	4	4	3	3	3	3	3	3	4	4	2	3	3	4	3	3	1	1	1	2	4	4	2	2	3	3	2	4	4
DBMC007	2	4	3	3	1	2	3	3	1	4	4	4	1	2	3	3	1	1	2	4	4	4	3	3	3	3	3	3	4	4	3	3	3	4	3	3	1	1	1	1	4	4	0	0	3	4	2	4	1
DBMC014	2	4	3	3	1	2	3	3	1	4	4	4	1	2	3	3	1	1	2	4	4	4	3	3	3	3	3	3	4	4	3	3	3	4	3	3	1	1	1	1	4	4	2	2	3	4	2	4	1
DBMC030	2	4	3	3	1	2	3	3	1	4	4	4	1	2	3	3	1	1	2	4	4	4	3	3	3	3	3	3	4	4	3	3	3	4	3	3	1	1	1	1	4	4	2	2	3	4	2	4	1
DBMC102	2	4	3	3	1	1	0	0	1	4	4	4	2	2	3	3	1	4	2	2	4	4	3	3	3	3	3	3	4	4	2	3	3	4	3	3	1	1	1	2	4	4	2	2	3	3	2	4	4
DBMC103	2	4	3	3	1	2	3	3	1	4	4	4	1	2	3	3	1	1	2	4	4	4	3	3	3	3	3	3	4	4	3	3	3	4	3	3	1	1	1	1	4	4	2	2	3	4	2	4	1
DBMC104	2	4	3	3	1	2	3	3	1	4	4	4	1	2	3	3	1	1	2	4	4	4	3	3	3	3	3	3	4	4	3	3	3	4	3	3	1	1	1	1	4	4	2	2	3	4	2	4	1
DBMC105	2	2	3	3	2	2	3	3	1	1	4	4	2	2	3	3	1	4	2	4	4	4	3	3	3	3	3	3	4	4	3	3	3	4	3	3	1	1	1	1	2	4	2	2	3	3	2	4	1
DBMC106	2	4	3	3	1	2	3	3	1	4	4	4	1	2	3	3	1	1	2	4	4	4	3	3	3	3	3	3	4	4	3	3	3	4	3	3	1	1	1	1	4	4	2	2	3	4	2	4	1
DBMC107	2	4	3	3	1	2	3	3	1	4	4	4	1	2	3	3	1	1	2	4	4	4	3	3	3	3	3	3	4	4	3	3	3	4	3	3	1	1	1	1	4	4	2	2	3	4	2	4	1
DBMC108	2	4	3	3	1	2	3	3	1	4	4	4	1	2	3	3	1	1	2	4	4	4	3	3	3	3	3	3	4	4	3	3	3	4	3	3	1	1	1	1	4	4	2	2	3	4	2	4	1
CAP032	2	4	3	3	1	2	2	3	1	4	2	4	2	2	3	3	4	4	2	4	4	4	3	3	1	3	1	3	4	4	3	3	4	4	3	3	1	1	1	2	2	4	2	2	3	4	2	4	1
CAP074A	2	4	3	3	1	2	2	3	1	4	4	4	2	2	3	3	1	4	2	4	4	4	3	3	1	3	3	3	3	4	3	3	4	4	3	3	1	1	1	2	2	4	2	2	3	4	2	4	1
CAP105_A	2	4	3	3	1	2	2	3	1	4	2	2	2	2	3	3	4	4	2	4	4	4	3	3	1	3	1	3	3	4	3	3	4	4	3	3	1	4	1	2	2	4	2	2	3	4	2	4	1
CAP130	2	4	3	3	1	2	2	3	1	4	4	4	2	2	3	3	4	4	2	4	4	4	3	3	1	3	1	3	4	4	3	3	4	4	1	3	1	1	2	2	2	4	2	2	3	4	2	4	1
INDES010	2	4	3	4	1	2	2	3	1	4	4	4	2	2	3	3	4	4	2	4	4	4	3	3	1	3	3	3	4	4	3	3	4	4	3	3	1	4	1	2	2	4	2	2	3	4	2	4	1
INDES011	2	4	3	4	1	2	2	3	1	4	4	4	2	2	3	3	4	4	2	4	4	4	3	3	1	3	1	3	3	4	3	3	4	4	3	3	1	1	2	2	2	4	2	2	3	4	2	4	1
INDES012	2	4	3	3	1	2	2	3	1	4	2	4	1	2	3	3	4	4	2	4	2	4	3	3	1	3	1	3	4	4	3	3	4	4	3	3	1	1	2	2	2	4	2	2	3	3	2	4	1
INDES023	2	4	3	4	1	2	2	3	1	4	2	4	2	2	3	3	4	4	2	4	4	4	3	3	1	3	1	3	4	4	3	3	4	4	1	3	1	1	1	2	2	4	2	2	3	4	2	4	1
INDES024	2	4	3	3	1	2	2	3	1	4	4	4	2	2	3	3	4	4	2	4	4	4	3	3	1	3	1	3	3	4	3	3	4	4	3	3	1	4	1	2	2	4	2	2	3	4	2	4	1
INDES025	4	4	3	4	1	2	2	3	1	4	2	4	1	2	3	3	4	4	2	4	2	4	3	3	1	3	1	3	4	4	3	3	4	4	3	3	1	1	1	2	2	4	2	2	3	4	2	4	1
INDES026	4	4	3	4	1	2	2	3	1	4	2	4	2	2	3	3	4	4	2	4	4	4	3	3	1	3	1	3	3	4	3	3	4	4	3	3	1	1	2	2	2	4	2	2	3	4	2	4	1
INDES027	4	4	3	4	1	2	2	3	1	4	2	4	2	2	3	3	4	4	2	4	4	4	3	3	1	3	3	3	4	4	3	3	4	4	3	3	1	4	2	2	2	4	2	2	3	4	2	4	1
INDES028	2	4	3	3	1	2	2	3	1	4	2	4	1	2	3	3	4	4	2	4	4	4	3	3	1	3	1	3	4	4	3	3	4	4	3	3	1	1	1	2	2	4	2	2	3	4	2	4	1
INDES029	2	4	3	3	1	2	2	3	1	4	2	4	2	2	3	3	4	4	2	4	4	4	3	3	1	3	3	3	3	4	3	3	4	4	1	3	1	1	1	2	2	4	2	2	3	4	2	4	1
INDES030	2	4	3	3	1	2	2	3	1	4	4	4	1	2	3	3	4	4	2	4	4	4	3	3	1	3	3	3	4	4	3	3	4	4	3	3	1	4	1	2	2	4	2	2	3	4	2	4	1
INDES049	2	4	3	4	1	2	2	3	1	4	2	4	1	2	3	3	1	4	2	4	4	4	3	3	1	3	3	3	4	4	3	3	4	4	1	3	1	1	1	2	2	2	2	2	3	4	2	4	1
INDES050	2	4	3	4	2	2	2	3	1	4	2	2	2	2	3	3	4	4	2	4	4	4	3	3	1	3	1	3	4	4	3	3	4	4	3	3	1	4	1	2	2	4	2	2	3	4	2	4	1
INDES051	2	4	3	3	1	2	2	3	1	4	4	4	1	2	3	3	4	4	4	4	4	4	3	3	1	3	3	3	4	4	3	3	4	4	3	3	1	1	1	2	2	4	2	2	3	4	2	4	1
INDES052	4	4	3	4	1	2	2	3	1	4	2	4	1	2	3	3	4	4	2	4	2	4	3	3	1	3	1	3	3	4	3	3	4	4	1	3	1	4	2	2	2	4	2	2	3	4	2	4	1
INDES066	2	4	3	4	1	2	2	3	1	4	4	4	2	2	3	3	4	4	2	4	4	4	3	3	1	3	3	3	3	4	3	3	4	4	3	3	1	1	2	2	2	4	2	2	3	4	2	4	1
INDES069	4	4	3	3	1	1	2	3	1	1	2	4	2	2	3	3	4	4	2	4	4	4	3	3	1	3	3	3	3	4	3	3	4	4	3	3	1	1	1	2	2	4	2	2	3	4	2	4	1
INDES078II	2	4	3	3	1	2	2	3	1	4	2	4	2	2	3	3	4	4	2	4	4	4	3	3	1	3	3	3	3	4	3	3	4	4	3	3	1	1	1	2	2	4	2	2	3	4	2	4	1
INDES093	2	4	3	3	1	2	2	3	1	4	2	4	2	2	3	3	4	4	2	4	4	4	3	3	1	3	1	3	4	4	3	3	4	4	1	3	1	4	2	2	2	4	2	2	3	4	2	4	1
INDES099	4	4	3	4	1	2	2	3	1	4	2	4	1	2	3	3	4	4	2	4	2	4	3	3	3	3	3	3	3	4	3	3	3	4	1	3	1	1	1	2	2	4	2	2	3	4	2	4	1
CAP010	2	4	3	3	1	1	2	3	1	1	2	4	2	2	3	3	4	4	2	2	4	4	3	3	1	1	3	3	4	4	3	3	4	4	1	3	1	1	2	2	4	4	2	2	3	3	4	4	1
CAP028	2	4	3	3	1	1	2	2	1	4	2	4	2	2	3	3	1	4	2	2	4	4	3	3	1	1	3	3	4	4	3	3	4	4	3	3	1	4	2	2	2	4	2	2	3	4	4	4	1
DBMC_A1	4	4	3	3	1	1	2	2	1	1	4	4	2	2	3	3	1	4	2	2	2	4	3	3	1	1	1	3	4	4	3	3	4	4	1	3	1	1	2	2	4	4	2	2	3	3	2	4	1
DBMC_A10	2	4	3	3	1	1	2	2	1	1	4	4	2	2	3	3	4	4	2	2	4	4	3	3	1	3	3	3	4	4	3	3	3	4	3	3	1	1	1	2	4	4	2	2	3	4	4	4	1
DBMC_A12	2	4	3	3	1	1	2	2	1	1	4	4	2	2	3	3	4	4	2	2	4	4	3	3	1	3	3	3	4	4	3	3	4	4	3	3	1	1	1	2	4	4	2	2	3	4	4	4	1
DBMC_A13	2	4	3	4	1	1	2	2	1	1	4	4	2	2	3	3	4	4	2	2	4	4	3	3	1	3	3	3	4	4	3	3	3	4	3	3	1	1	2	2	4	4	2	2	3	3	4	4	1
DBMC_A14	2	4	3	3	1	1	2	2	1	1	4	4	2	2	3	3	4	4	2	2	4	4	3	3	1	1	3	3	4	4	3	3	4	4	1	3	1	4	2	2	2	4	2	2	3	3	2	4	1
DBMC_A15	2	4	3	3	1	1	2	2	1	1	4	4	2	2	3	3	4	4	2	2	2	4	3	3	1	3	3	3	4	4	3	3	4	4	3	3	1	1	2	2	4	4	2	2	3	3	2	4	1
DBMC_A16	2	4	3	3	1	1	2	2	1	1	4	4	2	2	3	3	4	4	2	2	4	4	3	3	1	1	3	3	4	4	3	3	4	4	3	3	1	1	2	2	4	4	2	2	3	3	4	4	1
DBMC_A17	2	4	3	3	1	1	2	2	1	1	4	4	2	2	3	3	4	4	2	2	4	4	3	3	1	1	3	3	4	4	3	3	4	4	3	3	1	1	2	2	4	4	2	2	3	3	4	4	1
DBMC_A18	2	4	3	3	1	1	2	2	1	1	4	4	2	2	3	3	4	4	2	2	4	4	3	3	1	1	3	3	4	4	3	3	4	4	3	3	1	1	2	2	4	4	2	2	3	3	4	4	1
DBMC_A19	2	4	3	3	1	1	2	2	1	1	4	4	2	2	3	3	4	4	2	2	4	4	3	3	1	1	3	3	4	4	3	3	4	4	3	3	1	1	2	2	4	4	2	2	3	3	4	4	1
DBMC_A2	2	4	3	3	1	1	2	2	1	1	4	4	2	2	3	3	4	4	2	2	2	4	3	3	1	3	1	3	4	4	3	3	3	4	1	1	1	1	2	2	4	4	2	2	3	3	2	2	1
DBMC_A20	2	4	3	3	1	1	2	2	1	1	4	4	2	2	3	3	4	4	2	2	4	4	3	3	1	1	3	3	4	4	3	3	4	4	3	3	1	1	2	2	4	4	2	2	0	0	4	4	1
DBMC_A3	4	4	3	3	1	1	2	2	1	1	4	4	2	2	3	3	4	4	2	2	4	4	3	3	1	1	3	3	4	4	3	3	4	4	3	3	1	1	2	2	4	4	2	2	3	3	4	4	1
DBMC_A4	2	4	3	3	1	1	2	3	1	1	2	4	2	2	3	3	4	4	2	2	4	4	3	3	1	3	1	1	4	4	3	3	3	4	1	1	1	1	2	2	4	4	2	2	3	3	2	4	1
DBMC_A5	2	4	3	3	1	1	2	2	1	1	4	4	2	2	3	3	4	4	2	2	2	4	3	3	1	3	3	3	4	4	3	3	3	4	3	3	1	1	2	2	4	4	2	2	3	3	2	4	1
DBMC_A7	2	4	3	3	1	1	2	2	1	4	2	4	2	2	3	3	4	4	2	2	4	4	3	3	1	1	3	3	4	4	3	3	4	4	1	3	1	1	2	2	4	4	2	2	3	3	4	4	1
DBMC_A8	2	4	3	3	1	1	2	3	1	1	2	4	2	2	3	3	1	4	2	2	2	4	3	3	1	1	3	3	4	4	3	3	3	4	1	3	1	1	2	2	4	4	2	2	3	3	4	4	1
DBMC_P10	2	4	3	3	1	1	2	2	1	1	4	4	2	2	3	3	4	4	2	2	2	4	3	3	1	1	3	3	4	4	3	3	4	4	3	3	1	1	2	2	4	4	2	2	3	3	4	4	1
DBMC_P11	2	4	3	3	1	1	2	2	1	1	4	4	2	2	3	3	4	4	2	2	2	4	3	3	1	1	3	3	4	4	3	3	4	4	3	3	1	1	2	2	4	4	2	2	3	3	4	4	1
DBMC_P12	2	4	3	3	1	1	2	2	1	1	4	4	2	2	3	3	4	4	2	2	4	4	3	3	1	1	3	3	4	4	3	3	4	4	3	3	1	1	2	2	4	4	2	2	3	3	4	4	1
DBMC_P13	2	4	3	3	1	1	2	2	1	1	4	4	2	2	3	3	4	4	2	2	4	4	3	3	1	1	3	3	4	4	3	3	4	4	3	3	1	1	2	2	4	4	2	2	3	3	4	4	1
DBMC_P15	2	4	3	3	1	1	2	2	1	1	4	4	2	2	3	3	4	4	2	2	4	4	3	3	1	1	3	3	4	4	3	3	4	4	3	3	1	1	2	2	4	4	2	2	3	3	4	4	1
DBMC_P16	2	4	3	3	1	1	2	2	1	1	4	4	2	2	3	3	4	4	2	2	4	4	3	3	1	1	3	3	4	4	3	3	4	4	3	3	1	1	2	2	4	4	2	2	3	3	4	4	1
DBMC_P18	2	4	3	3	1	1	2	2	1	1	4	4	2	2	3	3	4	4	2	2	4	4	3	3	1	1	3	3	4	4	3	3	4	4	3	3	1	1	2	2	4	4	2	2	3	3	4	4	1
DBMC_P19	2	4	3	3	1	1	2	2	1	1	4	4	2	2	3	3	4	4	2	2	4	4	3	3	1	1	3	3	4	4	3	3	4	4	3	3	1	1	2	2	4	4	2	2	3	3	4	4	1
DBMC_P20	2	4	3	3	1	1	2	2	1	1	4	4	2	2	3	3	4	4	2	2	4	4	3	3	1	1	3	3	4	4	3	3	4	4	3	3	1	1	2	2	4	4	2	2	3	3	4	4	1
DBMC_P4	2	4	3	3	1	1	2	2	1	1	4	4	2	2	3	3	4	4	2	2	4	4	3	3	1	1	3	3	4	4	3	3	4	4	3	3	1	1	2	2	4	4	2	2	3	3	4	4	1
DBMC_P6	2	4	3	3	1	1	2	2	1	1	4	4	2	2	3	3	4	4	2	2	4	4	3	3	1	1	3	3	4	4	3	3	4	4	3	3	1	1	2	2	4	4	2	2	3	3	4	4	1
DBMC_P8	2	4	3	3	1	1	2	2	1	1	4	4	2	2	3	3	4	4	2	2	4	4	3	3	1	1	3	3	4	4	3	3	4	4	3	3	1	1	2	2	4	4	2	2	3	3	4	4	1
DBMC_P9	4	4	3	3	1	1	2	2	1	1	4	4	2	2	3	3	4	4	2	2	4	4	3	3	1	1	3	3	4	4	3	3	4	4	3	3	1	1	2	2	4	4	2	2	3	3	4	4	1
DBMC_R1	2	4	3	3	1	1	2	2	1	1	4	4	2	2	3	3	4	4	2	2	2	4	3	3	1	3	3	3	4	4	3	3	4	4	1	3	1	1	2	2	4	4	2	2	3	3	4	4	1
DBMC_R10	2	4	3	3	1	2	2	2	1	1	4	4	2	2	3	3	4	4	2	2	2	4	3	3	1	1	3	3	4	4	3	3	4	4	1	3	1	4	2	2	2	4	2	2	3	4	4	4	1
DBMC_R11	2	4	3	3	1	1	2	2	1	1	4	4	2	2	3	3	4	4	2	2	2	4	3	3	1	3	3	3	4	4	3	3	3	4	1	1	1	1	2	2	4	4	2	2	3	3	2	4	1
DBMC_R12	2	4	3	4	1	1	2	2	1	4	4	4	2	2	3	3	4	4	2	2	4	4	3	3	1	3	3	3	4	4	3	3	3	4	3	3	1	1	2	2	4	4	2	2	3	4	4	4	1
DBMC_R14	2	4	3	3	1	1	2	2	1	4	2	4	2	2	3	3	4	4	2	2	4	4	3	3	1	3	3	3	4	4	3	3	3	4	1	1	1	1	2	2	4	4	2	2	3	4	4	4	1
DBMC_R15	2	4	3	3	1	1	2	2	1	1	4	4	2	2	3	3	4	4	2	4	2	2	3	3	1	3	3	3	4	4	3	3	3	4	1	3	1	1	2	2	4	4	2	2	3	3	2	4	1
DBMC_R16	2	4	3	4	1	1	2	2	1	1	4	4	2	2	3	3	4	4	2	2	4	4	3	3	1	3	3	3	4	4	3	3	4	4	3	3	1	1	1	2	4	4	2	2	3	3	4	4	1
DBMC_R17	2	4	3	3	1	1	2	2	1	1	4	4	2	2	3	3	4	4	2	2	4	4	3	3	1	1	3	3	0	0	3	3	4	4	1	3	1	1	2	2	4	4	2	2	3	3	4	4	1
DBMC_R18	2	4	3	3	1	1	2	3	1	1	4	4	2	2	3	3	4	4	2	2	2	4	3	3	1	3	3	3	4	4	3	3	3	4	1	3	1	1	2	2	4	4	2	2	3	3	2	4	1
DBMC_R19	2	4	3	3	1	1	2	3	1	4	4	4	2	2	3	3	4	4	2	2	4	4	3	3	1	3	3	3	4	4	3	3	3	4	1	3	1	1	2	2	4	4	2	2	3	3	2	4	1
DBMC_R2	2	4	3	3	1	1	2	2	1	1	4	4	2	2	3	3	4	4	2	2	2	4	3	3	1	3	3	3	4	4	3	3	3	4	1	3	1	1	2	2	4	4	2	2	3	3	4	4	0
DBMC_R20	2	4	3	3	1	1	2	2	1	1	4	4	2	2	3	3	4	4	2	2	2	4	3	3	3	3	1	3	4	4	3	3	3	3	1	3	1	1	2	2	4	4	2	2	3	3	2	4	1
DBMC_R4	2	4	3	3	1	1	2	2	1	1	4	4	2	2	3	3	4	4	2	2	4	4	3	3	1	3	1	3	4	4	3	3	3	4	1	1	1	1	2	2	4	4	2	2	3	3	2	2	1
DBMC_R5	2	4	3	3	1	2	2	2	1	1	4	4	2	2	3	3	4	4	2	2	4	4	3	3	3	3	3	3	4	4	3	3	3	4	3	3	1	4	2	2	2	4	2	2	3	4	4	4	1
DBMC_R8	2	4	3	3	1	2	2	2	1	1	4	4	2	2	3	3	4	4	2	2	2	4	3	3	1	1	3	3	4	4	3	3	4	4	1	3	1	4	2	2	2	4	2	2	3	4	4	4	1
DBMC_R9	2	4	3	3	1	2	2	2	1	1	4	4	2	2	3	3	4	4	2	2	2	4	3	3	1	1	3	3	4	4	3	3	4	4	3	3	1	4	2	2	2	4	2	2	0	0	2	4	1
INDES002	2	4	3	3	1	1	2	2	1	1	4	4	2	2	3	3	4	4	2	2	2	4	3	3	1	1	3	3	4	4	3	3	4	4	3	3	1	1	2	2	4	4	2	2	3	3	4	4	1
INDES004	4	4	3	3	1	1	2	2	1	1	4	4	2	2	3	3	1	4	2	2	4	4	3	3	1	1	3	3	4	4	3	3	4	4	3	3	1	1	2	2	4	4	2	2	3	3	4	4	1
INDES005	2	4	3	3	1	1	2	3	1	1	4	4	2	2	3	3	1	4	2	4	4	4	3	3	1	3	3	3	4	4	3	3	3	4	1	3	1	1	2	2	4	4	2	2	3	3	2	4	1
INDES014	2	4	3	4	1	1	2	3	1	1	4	4	2	2	3	3	4	4	2	2	4	4	3	3	1	1	3	3	4	4	3	3	4	4	3	3	1	1	2	2	4	4	2	2	3	3	4	4	1
INDES019	2	4	3	3	1	1	2	2	1	4	4	4	2	2	3	3	4	4	2	4	4	4	3	3	1	3	3	3	4	4	3	3	3	4	1	3	1	1	2	2	4	4	2	2	3	3	4	4	1
INDES032	2	4	3	3	1	1	2	2	1	1	4	4	2	2	3	3	1	4	2	2	2	4	3	3	1	1	3	3	4	4	3	3	4	4	3	3	1	1	2	2	4	4	2	2	3	3	4	4	1
INDES035	2	4	3	3	1	1	2	2	1	1	4	4	2	2	3	3	4	4	2	2	2	4	3	3	1	1	3	3	4	4	3	3	4	4	3	3	1	1	2	2	4	4	2	2	3	3	4	4	1
INDES038	2	4	3	3	1	1	2	2	1	1	4	4	2	2	3	3	4	4	2	2	4	4	3	3	1	1	3	3	4	4	3	3	4	4	1	3	1	1	2	2	4	4	2	2	3	3	4	4	1
INDES046	2	4	3	3	1	2	2	2	1	1	4	4	2	2	3	3	1	4	2	2	4	4	3	3	1	1	3	3	4	4	3	3	4	4	1	3	1	1	2	2	4	4	2	2	3	3	4	4	1
INDES055	4	4	3	3	1	1	2	3	1	4	4	4	2	2	3	3	4	4	2	2	2	4	3	3	1	1	3	3	4	4	3	3	4	4	3	3	1	1	2	2	4	4	2	2	3	3	4	4	1
INDES060	2	4	3	3	1	1	2	2	1	1	4	4	2	2	3	3	4	4	2	2	2	4	3	3	1	3	3	3	4	4	3	3	4	4	1	3	1	1	2	2	4	4	2	2	3	3	2	4	1
INDES063	2	4	3	3	1	1	2	2	1	1	4	4	2	2	3	3	4	4	2	2	2	4	3	3	1	1	3	3	4	4	3	3	4	4	1	3	1	1	2	2	4	4	2	2	3	3	4	4	1
INDES073	2	4	3	3	1	1	2	2	1	4	4	4	2	2	3	3	4	4	2	2	2	4	3	3	1	3	1	3	4	4	3	3	3	4	3	3	1	4	2	2	2	4	2	2	3	3	2	4	1
INDES075	2	4	3	3	1	1	2	3	1	1	4	4	2	2	3	3	4	4	2	2	4	4	3	3	1	1	3	3	4	4	3	3	4	4	1	3	1	1	2	2	4	4	2	2	3	3	4	4	1
INDES091	2	4	3	4	1	1	2	2	1	1	4	4	2	2	3	3	4	4	2	2	2	4	3	3	1	3	3	3	4	4	3	3	3	4	1	3	1	1	2	2	4	4	2	4	3	3	4	4	1
CHMM01_P1	2	2	3	3	1	1	3	3	1	1	4	4	2	2	4	4	4	4	0	0	4	4	3	3	3	3	3	3	4	4	2	3	3	3	3	3	1	1	1	1	4	4	2	2	3	3	4	4	4
CHMM01_P2	2	2	3	3	1	1	3	3	1	1	4	4	2	2	4	4	4	4	2	2	4	4	3	3	3	3	3	3	4	4	2	3	3	3	3	3	1	1	1	1	4	4	2	2	3	3	4	4	4
CHMM09	2	2	3	3	1	1	3	3	1	1	4	4	2	2	4	4	4	4	2	2	4	4	3	3	3	3	3	3	4	4	3	3	4	4	1	1	1	1	1	1	4	4	2	2	3	3	4	4	4
CHMM10	2	2	3	3	1	1	3	3	1	1	4	4	2	2	4	4	4	4	2	2	4	4	3	3	3	3	3	3	4	4	3	3	4	4	1	1	1	1	1	1	4	4	2	2	3	3	4	4	4
CHMM13	2	2	3	3	1	1	3	3	1	1	4	4	2	2	4	4	1	1	2	2	4	4	3	3	3	3	3	3	4	4	3	3	3	3	3	3	1	1	1	1	4	4	2	2	3	3	4	4	4
CHMM14	2	2	3	3	1	1	3	3	1	1	4	4	2	2	4	4	1	1	2	2	4	4	3	3	3	3	3	3	4	4	3	3	3	3	1	3	1	1	1	1	4	4	2	2	3	3	4	4	4
CHMM15	2	2	3	3	1	1	3	3	1	1	4	4	2	2	4	4	1	4	2	2	4	4	3	3	3	3	3	3	4	4	3	3	4	4	1	3	1	1	1	1	4	4	2	2	3	3	4	4	4
CPV02_P1	2	2	3	3	1	1	3	3	1	1	4	4	2	2	4	4	1	1	2	2	4	4	3	3	3	3	3	3	4	4	2	3	4	4	1	3	1	1	1	1	4	4	2	2	3	3	4	4	4
CPV02_P2	2	2	3	3	1	1	3	3	1	1	4	4	2	2	4	4	4	4	2	2	4	4	3	3	3	3	3	3	4	4	3	3	4	4	1	3	1	1	1	1	4	4	2	2	3	3	4	4	4
CPV02_P3	2	2	3	3	1	1	3	3	1	1	4	4	2	2	4	4	1	1	2	2	4	4	3	3	3	3	3	3	4	4	3	3	4	4	3	3	1	1	1	1	4	4	2	2	3	3	4	4	4
CPV02_P4	2	2	3	3	1	1	3	3	1	1	4	4	2	2	4	4	1	4	2	2	4	4	3	3	3	3	3	3	4	4	2	2	3	3	3	3	1	1	1	1	4	4	2	2	3	3	4	4	4
CPV02_P5	2	2	3	3	1	1	3	3	1	1	4	4	2	2	4	4	1	1	2	2	4	4	3	3	3	3	3	3	4	4	3	3	3	4	1	3	1	1	1	1	4	4	2	2	3	3	4	4	4
CPV03	2	2	3	3	1	1	3	3	1	1	4	4	2	2	4	4	1	1	2	2	4	4	3	3	3	3	3	3	4	4	2	2	3	3	3	3	1	1	1	1	4	4	2	2	3	3	4	4	4
CPV05	2	2	3	3	1	1	3	3	1	1	4	4	2	2	4	4	1	1	2	2	4	4	3	3	3	3	3	3	4	4	2	2	3	3	3	3	1	1	1	1	4	4	2	2	3	3	4	4	4
CPV09	2	2	3	3	1	1	3	3	1	1	4	4	2	2	4	4	1	1	2	2	4	4	3	3	3	3	3	3	4	4	3	3	4	4	3	3	1	1	1	1	4	4	2	2	3	3	4	4	4
CPV10	2	2	3	3	1	1	3	3	1	1	4	4	2	2	4	4	1	4	2	2	4	4	3	3	3	3	3	3	4	4	3	3	4	4	3	3	1	1	1	1	4	4	2	2	3	3	4	4	4
CPV12	2	2	3	3	1	1	3	3	1	1	4	4	2	2	4	4	1	4	2	2	4	4	3	3	3	3	3	3	4	4	2	3	4	4	1	3	1	1	1	1	4	4	2	2	3	3	4	4	4
CPV13	2	2	3	3	1	1	3	3	1	1	4	4	2	2	4	4	1	4	2	2	4	4	3	3	3	3	3	3	4	4	2	2	3	3	1	3	1	1	1	1	4	4	2	2	3	3	4	4	4
CPV14	2	2	3	3	1	1	3	3	1	1	4	4	2	2	4	4	1	1	2	2	4	4	3	3	3	3	3	3	4	4	2	3	3	3	1	1	1	1	1	1	4	4	2	2	3	3	4	4	4
CPV15	2	2	3	3	1	1	3	3	1	1	4	4	2	2	4	4	4	4	2	2	4	4	3	3	3	3	3	3	4	4	2	3	4	4	1	3	1	1	1	1	4	4	2	2	3	3	4	4	4
CPV16	2	2	3	3	1	1	3	3	1	1	4	4	2	2	4	4	1	1	2	2	4	4	3	3	3	3	3	3	4	4	3	3	4	4	3	3	1	1	1	1	4	4	2	2	3	3	4	4	4
CPV17	2	2	3	3	1	1	0	0	1	1	4	4	2	2	4	4	1	1	2	2	4	4	3	3	3	3	3	3	4	4	2	3	4	4	1	3	1	1	1	1	4	4	2	2	3	3	4	4	4
CPV18	2	2	3	3	1	1	3	3	1	1	4	4	2	2	4	4	1	4	2	2	4	4	3	3	3	3	3	3	4	4	3	3	3	4	3	3	1	1	1	1	4	4	2	2	3	3	4	4	4
CPV19	2	2	3	3	1	1	0	0	1	1	4	4	2	2	4	4	1	1	2	2	4	4	3	3	3	3	3	3	4	4	2	2	3	3	1	3	1	1	1	1	4	4	2	2	3	3	4	4	4
CPV20	2	2	3	3	1	1	0	0	1	1	4	4	2	2	4	4	4	4	2	2	4	4	3	3	3	3	3	3	4	4	2	2	3	3	1	3	1	1	1	1	4	4	2	2	3	3	4	4	4
CPV22	2	2	3	3	1	1	3	3	1	1	4	4	2	2	4	4	1	1	2	2	4	4	3	3	3	3	3	3	4	4	2	3	3	4	3	3	1	1	1	1	4	4	2	2	3	3	4	4	4
CPV23	2	2	3	3	1	1	3	3	1	1	4	4	2	2	4	4	1	4	2	2	4	4	3	3	3	3	3	3	4	4	2	2	3	3	3	3	1	1	1	1	4	4	2	2	3	3	4	4	4
CPV25	2	2	3	3	1	1	3	3	1	1	4	4	2	2	4	4	1	1	2	2	4	4	3	3	3	3	3	3	4	4	3	3	4	4	3	3	1	1	1	1	4	4	2	2	3	3	4	4	4
CPV27	2	2	3	3	1	1	3	3	1	1	4	4	2	2	4	4	4	4	2	2	4	4	3	3	3	3	3	3	4	4	3	3	3	4	3	3	1	1	1	1	4	4	2	2	3	3	4	4	4
CPV28	2	2	3	3	1	1	3	3	1	1	4	4	2	2	4	4	4	4	2	2	4	4	3	3	3	3	3	3	4	4	2	3	3	3	1	1	1	1	1	1	4	4	2	2	3	3	4	4	4
CPV29	2	2	3	3	1	1	0	0	1	1	4	4	2	2	4	4	4	4	2	2	4	4	3	3	3	3	3	3	4	4	3	3	3	4	3	3	1	1	1	1	4	4	2	2	3	3	4	4	4
CPV33	2	2	3	3	1	1	3	3	1	1	4	4	2	2	4	4	1	4	2	2	4	4	3	3	3	3	3	3	4	4	3	3	4	4	3	3	1	1	1	1	4	4	2	2	3	3	4	4	4
CPV34	2	2	3	3	1	1	3	3	1	1	4	4	2	2	4	4	1	1	2	2	4	4	3	3	3	3	3	3	4	4	3	3	4	4	3	3	1	1	1	1	4	4	2	2	3	3	4	4	4
CPV81	2	2	3	3	1	1	3	3	1	1	4	4	2	2	4	4	1	4	2	2	4	4	3	3	3	3	3	3	4	4	2	3	4	4	3	3	1	1	1	1	4	4	2	2	3	3	4	4	4
DBMC001	2	2	3	3	1	1	3	3	1	1	4	4	2	2	4	4	4	4	2	2	4	4	3	3	3	3	3	3	4	4	2	3	4	4	1	3	1	1	1	1	4	4	2	2	3	3	4	4	4
DBMC005	2	2	3	3	1	1	3	3	1	1	4	4	2	2	4	4	1	4	2	2	4	4	3	3	3	3	3	3	4	4	2	3	3	4	3	3	1	1	1	1	4	4	2	2	3	3	4	4	4
DBMC012	2	2	3	3	1	1	3	3	1	1	4	4	2	2	4	4	4	4	2	2	4	4	3	3	3	3	3	3	4	4	2	3	3	4	3	3	1	1	1	1	4	4	2	2	3	3	4	4	4
DBMC013	2	2	3	3	1	1	3	3	1	1	4	4	2	2	4	4	1	4	2	2	4	4	3	3	3	3	3	3	4	4	3	3	4	4	1	3	1	1	1	1	4	4	2	2	3	3	4	4	4
DBMC015	2	2	3	3	1	1	3	3	1	1	4	4	2	2	4	4	1	1	2	2	4	4	3	3	3	3	3	3	4	4	3	3	3	4	3	3	1	1	1	1	4	4	2	2	3	3	4	4	4
DBMC017	2	2	3	3	1	1	3	3	1	1	4	4	2	2	4	4	1	4	2	2	4	4	3	3	3	3	3	3	4	4	2	2	3	4	3	3	1	1	1	1	4	4	2	2	3	3	4	4	4
DBMC018	2	2	3	3	1	1	3	3	1	1	4	4	2	2	4	4	1	1	2	2	4	4	3	3	3	3	3	3	4	4	2	2	3	4	3	3	1	1	1	2	4	4	2	2	3	3	4	4	4
DBMC019	2	2	3	3	1	1	3	3	1	1	4	4	2	2	4	4	4	4	2	2	4	4	3	3	3	3	3	3	4	4	2	3	3	4	3	3	1	1	1	1	4	4	2	2	3	3	4	4	4
DBMC020	2	2	3	3	1	1	3	3	1	1	4	4	2	2	4	4	1	1	2	2	4	4	3	3	3	3	3	3	4	4	3	3	3	4	1	3	1	1	1	1	4	4	2	2	3	3	4	4	4
DBMC021	2	2	3	3	1	1	3	3	1	1	4	4	2	2	4	4	4	4	2	2	4	4	3	3	3	3	3	3	4	4	2	2	4	4	1	3	1	1	1	1	4	4	2	2	3	3	4	4	4
DBMC027	2	2	3	3	1	1	3	3	1	1	4	4	2	2	4	4	1	1	2	2	4	4	3	3	3	3	3	3	4	4	2	3	3	3	3	3	1	1	1	1	4	4	2	2	3	3	4	4	4
DBMC028	2	2	3	3	1	1	3	3	1	1	4	4	2	2	4	4	4	4	2	2	4	4	3	3	3	3	3	3	4	4	2	2	3	3	3	3	1	1	1	1	4	4	2	2	3	3	4	4	4
DBMC029	2	2	3	3	1	1	3	3	1	1	4	4	2	2	4	4	1	4	2	2	4	4	3	3	3	3	3	3	4	4	2	2	3	3	1	3	1	1	2	2	4	4	2	2	3	3	4	4	4
DBMC031	2	2	3	3	1	1	3	3	1	1	4	4	2	2	4	4	1	1	2	2	4	4	3	3	3	3	3	3	4	4	2	3	4	4	3	3	1	1	1	1	4	4	2	2	3	3	4	4	4
DBMC037	2	2	3	3	1	1	3	3	1	1	4	4	2	2	4	4	1	1	2	2	4	4	3	3	3	3	3	3	4	4	2	3	3	3	3	3	1	1	1	1	4	4	2	2	3	3	4	4	4
DBMC038	2	2	3	3	1	1	3	3	1	1	4	4	2	2	4	4	1	4	2	2	4	4	3	3	3	3	3	3	4	4	2	3	3	3	1	1	1	1	0	0	4	4	2	2	3	3	4	4	4
DBMC039	2	2	3	3	1	1	3	3	1	1	4	4	2	2	4	4	1	1	2	2	4	4	3	3	3	3	3	3	0	0	3	3	3	4	1	3	1	1	1	1	4	4	2	2	3	3	4	4	4
DBMC040	2	2	3	3	1	1	3	3	1	1	4	4	2	2	4	4	1	4	2	2	4	4	3	3	3	3	3	3	4	4	2	3	3	4	3	3	1	1	1	1	4	4	2	2	3	3	4	4	4
DBMC042	2	2	3	3	1	1	3	3	1	1	4	4	2	2	4	4	1	1	2	2	4	4	3	3	3	3	3	3	4	4	2	2	3	4	1	3	1	1	1	1	4	4	2	2	3	3	4	4	4
DBMC043	2	2	3	3	1	1	3	3	1	1	4	4	2	2	4	4	4	4	2	2	4	4	3	3	3	3	3	3	4	4	2	2	3	3	3	3	1	1	1	1	4	4	2	2	3	3	4	4	4
DBMC046	2	2	3	3	1	1	3	3	1	1	4	4	2	2	4	4	4	4	2	2	4	4	3	3	3	3	3	3	4	4	2	2	3	4	1	3	1	1	1	2	4	4	2	2	3	3	4	4	4
DBMC049	2	2	3	3	1	1	3	3	1	1	4	4	2	2	4	4	1	4	2	2	4	4	3	3	3	3	3	3	4	4	2	3	4	4	1	3	1	1	1	1	4	4	2	2	3	3	4	4	4
DBMC050	2	2	3	3	1	1	3	3	1	1	4	4	2	2	4	4	1	1	2	2	4	4	3	3	3	3	3	3	4	4	3	3	4	4	3	3	1	1	1	1	4	4	2	2	3	3	4	4	4
DBMC056	2	2	3	3	1	1	3	3	1	1	4	4	2	2	4	4	1	4	2	2	4	4	3	3	3	3	3	3	4	4	2	2	3	4	1	3	1	1	1	1	4	4	2	2	3	3	4	4	4
DBMC061	2	2	3	3	1	1	3	3	1	1	4	4	2	2	4	4	1	4	2	2	4	4	3	3	3	3	3	3	4	4	2	2	3	3	3	3	1	1	1	1	4	4	2	2	3	3	4	4	4
DBMC062	2	2	3	3	1	1	3	3	1	1	4	4	2	2	4	4	1	1	2	2	4	4	3	3	3	3	3	3	4	4	2	3	3	4	1	3	1	1	1	2	4	4	2	2	3	3	4	4	4
DBMC063	2	2	3	3	1	1	3	3	1	1	4	4	2	2	4	4	4	4	2	2	4	4	3	3	3	3	3	3	4	4	2	3	3	4	1	3	1	1	1	1	4	4	2	2	3	3	4	4	4
DBMC064	2	2	3	3	1	1	3	3	1	1	4	4	2	2	4	4	4	4	2	2	4	4	3	3	3	3	3	3	4	4	2	3	3	4	3	3	1	1	1	1	4	4	2	2	3	3	4	4	4
DBMC066	2	2	3	3	1	1	3	3	1	1	4	4	2	2	4	4	1	4	2	2	4	4	3	3	3	3	3	3	4	4	2	2	3	4	3	3	1	1	1	1	4	4	2	2	3	3	4	4	4
DBMC067	2	2	3	3	1	1	3	3	1	1	4	4	2	2	4	4	1	4	2	2	4	4	3	3	3	3	3	3	4	4	3	3	4	4	1	3	1	1	1	1	4	4	2	2	3	3	4	4	4
DBMC068	2	2	3	3	1	1	3	3	1	1	4	4	2	2	4	4	1	1	2	2	4	4	3	3	3	3	3	3	4	4	2	3	4	4	1	3	1	1	1	1	4	4	2	2	3	3	4	4	4
DBMC069	2	2	3	3	1	1	3	3	1	1	4	4	2	2	4	4	4	4	2	2	4	4	3	3	3	3	3	3	4	4	3	3	3	3	3	3	1	1	1	1	4	4	2	2	3	3	4	4	4
DBMC070	2	2	3	3	1	1	3	3	1	1	4	4	2	2	4	4	4	4	2	2	4	4	3	3	3	3	3	3	4	4	3	3	3	3	1	3	1	1	1	1	4	4	2	2	3	3	4	4	4
DBMC071	2	2	3	3	1	1	3	3	1	1	4	4	2	2	4	4	1	4	2	2	4	4	3	3	3	3	3	3	4	4	3	3	3	4	1	1	1	1	2	2	4	4	2	2	3	3	4	4	4
DBMC072	2	2	3	3	1	1	3	3	1	1	4	4	2	2	4	4	1	1	2	2	4	4	3	3	3	3	3	3	4	4	3	3	3	3	1	3	1	1	1	1	4	4	2	2	3	3	4	4	4
DBMC073	2	2	3	3	1	1	3	3	1	1	4	4	2	2	0	0	4	4	2	2	4	4	3	3	3	3	3	3	4	4	3	3	3	4	1	3	1	1	1	1	4	4	2	2	3	3	4	4	4
DBMC074	2	2	3	3	1	1	3	3	1	1	4	4	2	2	4	4	1	1	2	2	4	4	3	3	3	3	3	3	4	4	2	3	3	4	1	3	1	1	1	1	4	4	2	2	3	3	4	4	4
DBMC075	2	2	3	3	1	1	3	3	1	1	4	4	2	2	4	4	1	4	2	2	4	4	3	3	3	3	3	3	4	4	2	3	4	4	1	3	1	1	1	2	4	4	2	2	3	3	4	4	4
DBMC076	2	2	3	3	1	1	3	3	1	1	4	4	2	2	4	4	1	1	2	2	4	4	3	3	3	3	3	3	4	4	2	2	4	4	1	1	1	1	1	1	4	4	2	2	3	3	4	4	4
DBMC077	2	2	3	3	1	1	3	3	1	1	4	4	2	2	4	4	1	1	2	2	4	4	3	3	0	0	3	3	4	4	2	3	4	4	1	3	1	1	1	1	4	4	2	2	3	3	4	4	4
DBMC078	2	2	3	3	1	1	3	3	1	1	4	4	2	2	4	4	1	4	2	2	4	4	3	3	3	3	3	3	4	4	3	3	4	4	3	3	1	1	1	1	4	4	2	2	3	3	4	4	4
DBMC079	2	2	3	3	1	1	3	3	1	1	4	4	2	2	4	4	1	1	2	2	4	4	3	3	3	3	3	3	4	4	2	3	3	4	1	3	1	1	1	1	4	4	2	2	3	3	4	4	4
DBMC080	2	2	3	3	1	1	3	3	1	1	4	4	2	2	4	4	1	1	2	2	4	4	3	3	3	3	3	3	0	0	3	3	3	4	3	3	1	1	1	1	4	4	2	2	3	3	4	4	4
DBMC081	2	2	3	3	1	1	3	3	1	1	4	4	2	2	4	4	4	4	2	2	4	4	3	3	3	3	3	3	4	4	2	2	3	3	3	3	1	1	1	1	4	4	2	2	3	3	4	4	4
DBMC082	2	2	3	3	1	1	3	3	1	1	4	4	2	2	4	4	4	4	2	2	4	4	3	3	3	3	3	3	4	4	2	2	3	3	3	3	1	1	1	1	4	4	2	2	3	3	4	4	4
DBMC083	2	2	3	3	1	1	3	3	1	1	4	4	2	2	4	4	1	4	2	2	4	4	3	3	3	3	3	3	4	4	2	2	3	4	3	3	1	1	1	1	4	4	2	2	3	3	4	4	4
DBMC084	2	2	3	3	1	1	3	3	1	1	4	4	2	2	4	4	1	1	2	2	4	4	3	3	3	3	3	3	4	4	2	2	4	4	1	3	1	1	1	1	4	4	2	2	3	3	4	4	4
DBMC085	2	2	3	3	1	1	3	3	1	1	4	4	2	2	4	4	1	1	2	2	4	4	3	3	3	3	3	3	4	4	3	3	4	4	1	1	1	1	1	1	4	4	2	2	3	3	4	4	4
DBMC086	2	2	3	3	1	1	3	3	1	1	4	4	2	2	4	4	1	1	2	2	4	4	3	3	3	3	3	3	4	4	3	3	4	4	1	1	1	1	1	1	4	4	2	2	3	3	4	4	4
DBMC089	2	2	3	3	1	1	3	3	1	1	4	4	2	2	4	4	1	4	2	2	4	4	3	3	3	3	3	3	4	4	2	3	3	3	3	3	1	1	1	1	4	4	2	2	3	3	4	4	4
DBMC090	2	2	3	3	1	1	3	3	1	1	4	4	2	2	4	4	4	4	2	2	4	4	3	3	3	3	3	3	4	4	2	3	3	4	3	3	1	1	1	2	4	4	2	2	3	3	4	4	4
DBMC091	2	2	3	3	1	1	3	3	1	1	4	4	2	2	4	4	4	4	2	2	4	4	3	3	3	3	3	3	4	4	2	2	3	4	3	3	1	1	1	1	4	4	2	2	3	3	4	4	4
DBMC092	2	2	3	3	1	1	3	3	1	1	4	4	2	2	4	4	1	1	2	2	4	4	3	3	3	3	3	3	4	4	3	3	3	4	3	3	1	1	1	1	4	4	2	2	3	3	4	4	4
DBMC093	2	2	3	3	1	1	3	3	1	1	4	4	2	2	4	4	4	4	2	2	4	4	3	3	3	3	3	3	4	4	3	3	3	4	3	3	1	1	1	1	4	4	2	2	3	3	4	4	4
DBMC094	2	2	3	3	1	1	3	3	1	1	4	4	2	2	4	4	4	4	2	2	4	4	3	3	3	3	3	3	4	4	2	3	4	4	3	3	1	1	1	1	4	4	2	2	3	3	4	4	4
DBMC095	2	2	3	3	1	1	3	3	1	1	4	4	2	2	4	4	1	1	2	2	4	4	3	3	3	3	3	3	4	4	2	2	4	4	1	1	1	1	1	1	4	4	2	2	3	3	4	4	4
DBMC096	2	2	3	3	1	1	3	3	1	1	4	4	2	2	4	4	4	4	2	2	4	4	3	3	3	3	3	3	4	4	2	3	3	4	1	3	1	1	1	1	4	4	2	2	3	3	4	4	4
DBMC097	2	2	3	3	1	1	3	3	1	1	4	4	2	2	4	4	1	4	2	2	4	4	3	3	3	3	3	3	3	4	3	3	3	4	3	3	1	1	1	1	4	4	2	2	3	3	4	4	4
DBMC098	2	2	3	3	1	1	3	3	1	1	4	4	2	2	4	4	1	4	2	2	4	4	3	3	3	3	3	3	4	4	3	3	3	4	3	3	1	1	1	1	4	4	2	2	3	3	4	4	4
DBMC099	2	2	3	3	1	1	3	3	1	1	4	4	2	2	4	4	4	4	2	2	4	4	3	3	3	3	3	3	4	4	2	3	4	4	1	3	1	1	1	1	4	4	2	2	3	3	4	4	4
DBMC101	2	2	3	3	1	1	3	3	1	1	4	4	2	2	4	4	1	4	2	2	4	4	3	3	3	3	3	3	4	4	3	3	3	4	1	1	1	1	1	1	4	4	2	2	3	3	4	4	4
INIA_PM05	2	2	3	3	1	1	3	3	1	1	4	4	2	2	4	4	4	4	2	2	4	4	3	3	3	3	3	3	4	4	2	2	4	4	3	3	1	1	1	1	4	4	2	2	3	3	4	4	4
INIA_PM10	2	2	3	3	1	1	3	3	1	1	4	4	2	2	4	4	4	4	2	2	4	4	3	3	3	3	3	3	4	4	2	3	4	4	3	3	1	1	1	2	4	4	2	2	3	3	4	4	4
CHMM04	2	2	3	3	1	2	3	3	1	4	4	4	2	2	4	4	1	1	2	4	4	4	3	3	3	3	3	3	3	4	3	3	3	3	1	3	1	1	1	2	2	4	2	2	3	4	2	4	4
CHMM11	2	4	3	3	1	2	3	3	1	4	4	4	2	2	4	4	1	1	2	4	2	4	3	3	3	3	3	3	4	4	2	3	3	4	3	3	1	1	1	1	4	4	2	2	3	4	2	4	4
CMM01	2	4	3	3	1	1	3	3	1	4	4	4	2	2	3	3	4	4	2	4	4	4	3	3	3	3	3	3	4	4	2	3	3	4	3	3	1	4	1	2	2	4	2	4	3	3	2	4	4
CPV01_P2	2	2	3	3	1	2	3	3	1	4	4	4	2	2	3	3	1	4	2	4	4	4	3	3	3	3	3	3	3	4	3	3	3	3	1	1	1	1	1	2	2	4	2	2	3	3	2	4	4
CPV01_P5	2	4	3	3	1	1	3	3	1	4	4	4	2	2	3	3	1	1	2	2	4	4	3	3	3	3	3	3	4	4	2	2	3	4	3	3	1	4	1	2	2	4	2	2	3	3	4	4	1
CPV04	2	4	3	3	1	2	3	3	1	4	4	4	2	2	4	4	4	4	2	4	4	4	3	3	3	3	1	3	4	4	3	3	3	4	1	3	1	1	1	2	2	4	2	2	3	4	2	4	4
CPV06	2	4	4	4	1	1	3	3	1	4	4	4	2	2	3	3	1	4	2	4	4	4	3	3	3	3	3	3	4	4	3	3	3	3	3	3	1	1	1	2	4	4	2	2	3	3	2	4	1
CPV21	2	2	3	4	1	2	3	3	1	4	4	4	2	2	3	3	1	4	2	4	4	4	3	3	3	3	3	3	3	4	3	3	4	4	3	3	1	4	1	1	2	4	2	2	3	3	2	4	4
CPV65	2	4	3	4	1	1	3	3	1	4	2	4	2	2	3	3	1	4	2	4	2	2	3	3	1	3	3	3	4	4	3	3	3	3	3	3	1	1	1	1	2	4	2	2	3	3	4	4	4
CPV71	4	4	3	4	1	2	2	3	1	1	2	4	2	2	3	3	4	4	2	2	4	4	3	3	3	3	3	3	4	4	2	2	4	4	3	3	1	1	1	2	4	4	2	2	3	3	4	4	4
CPV73	2	4	3	3	1	1	3	3	4	4	4	4	2	2	3	3	1	4	2	2	4	4	3	3	3	3	1	3	4	4	3	3	3	4	3	3	1	1	1	2	4	4	2	2	3	4	2	4	4
CPV74	2	4	3	3	1	1	3	3	4	4	4	4	2	2	3	3	1	4	2	2	4	4	1	3	3	3	3	3	4	4	3	3	3	3	3	3	1	4	1	2	2	4	2	2	3	3	2	2	4
CPV84	2	4	3	3	1	2	3	3	1	4	4	4	2	2	4	4	4	4	2	4	4	4	3	3	3	3	3	3	3	4	2	3	4	4	3	3	1	4	1	1	2	4	2	2	3	4	4	4	1
CPV85	2	4	3	3	1	2	3	3	1	4	4	4	2	2	4	4	1	1	2	4	4	4	3	3	3	3	3	3	4	4	2	3	3	4	3	3	1	1	1	2	2	4	2	2	3	3	2	4	1
DBMC006	2	4	3	4	1	2	0	0	1	4	4	4	2	2	3	3	1	4	2	4	4	4	3	3	3	3	1	3	4	4	2	3	3	3	3	3	1	4	1	2	4	4	0	0	3	4	4	4	1
DBMC011	2	2	3	4	1	2	3	3	1	4	4	4	2	2	4	4	1	4	2	4	4	4	3	3	3	3	1	3	3	4	3	3	4	4	3	3	1	1	1	1	2	4	2	2	3	4	2	4	4
DBMC059	2	4	3	4	1	1	3	3	1	4	4	4	2	2	4	4	1	1	2	4	2	2	3	3	3	3	3	3	4	4	2	3	3	4	3	3	1	4	2	2	2	4	2	2	3	4	4	4	1
DBMC087	2	4	3	4	1	1	3	3	1	4	4	4	2	2	4	4	1	1	2	4	4	4	3	3	3	3	3	3	4	4	3	3	3	4	1	3	1	1	1	2	4	4	2	4	3	3	2	4	1
INIA_PM03	2	4	3	4	1	2	3	3	1	4	4	4	2	2	3	3	4	4	2	4	4	4	3	3	3	3	3	3	4	4	2	3	4	4	3	3	1	4	1	2	2	4	2	2	3	3	4	4	1
INIA_PM07	2	2	3	4	1	1	3	3	1	4	4	4	0	0	3	3	1	1	2	4	4	4	3	3	1	3	3	3	4	4	2	3	4	4	3	3	1	4	1	2	2	4	2	2	3	4	2	4	1
VRAE02	2	4	3	4	1	2	3	3	1	1	2	4	2	2	3	3	1	4	2	4	2	4	3	3	3	3	3	3	4	4	3	3	3	4	1	3	1	4	1	2	2	4	2	2	3	4	2	4	1
VRAE20	2	2	3	3	1	1	2	3	1	4	4	4	2	2	3	3	4	4	2	2	4	4	3	3	3	3	1	3	4	4	3	3	3	4	1	3	1	1	1	2	2	4	2	2	3	3	2	4	4
VRAE81	2	4	3	3	1	1	0	0	1	4	4	4	2	2	4	4	4	4	2	4	4	4	3	3	3	3	3	3	4	4	3	3	4	4	3	3	1	4	1	1	2	4	2	2	3	3	2	4	4
CAP041	2	4	3	4	1	2	2	3	4	4	2	4	1	2	3	3	1	4	2	4	2	4	3	3	1	3	1	3	3	4	3	3	4	4	1	3	1	4	1	2	2	4	2	2	3	4	2	4	1
CAP044	4	4	3	4	1	2	2	3	1	4	2	4	2	2	4	4	4	4	2	4	2	4	3	3	1	3	1	3	4	4	3	3	4	4	1	3	1	4	2	2	2	4	2	4	3	4	2	4	1
CAP046	2	4	4	4	1	2	2	3	1	1	2	4	2	2	4	4	4	4	2	2	2	4	3	3	1	3	3	3	4	4	3	3	3	4	3	3	1	4	2	2	2	4	2	4	3	4	2	4	1
CAP047	2	4	4	4	2	2	2	3	1	1	2	4	1	2	4	4	1	4	2	4	4	4	3	3	1	3	1	3	4	4	3	3	3	4	1	3	1	4	2	2	4	4	2	2	3	3	2	2	1
CAP107A	2	4	3	4	1	2	2	3	1	1	2	4	2	2	4	4	1	4	2	4	0	0	3	3	1	3	3	3	4	4	2	3	3	4	1	3	1	1	2	2	4	4	2	2	3	3	2	4	1
CCA021	2	4	3	4	1	2	2	3	1	4	4	4	2	2	3	3	4	4	2	4	4	4	3	3	1	3	3	3	4	4	3	3	4	4	1	3	1	1	1	2	2	4	2	2	3	3	2	4	1
CCA026	4	4	4	4	1	2	2	3	4	4	4	4	1	2	4	4	1	4	2	2	4	4	3	3	1	3	3	3	4	4	3	3	3	4	3	3	1	4	2	2	4	4	2	4	3	3	2	4	1
CPV68	2	4	4	4	2	2	2	3	4	4	2	4	2	2	3	3	4	4	2	2	4	4	3	3	1	3	3	3	3	4	3	3	4	4	1	3	1	4	1	2	2	4	2	2	3	4	2	4	1
CPV78	2	4	3	4	1	2	2	3	4	4	4	4	2	2	4	4	1	4	2	4	2	4	3	3	3	3	3	3	4	4	3	3	3	4	1	3	1	1	1	2	4	4	2	2	3	4	4	4	1
CPV79	2	4	3	4	1	2	2	3	4	4	4	4	2	2	4	4	1	4	2	4	2	4	3	3	3	3	3	3	4	4	3	3	3	4	1	3	1	1	1	2	4	4	2	2	3	4	4	4	1
DBMC_P1	2	4	3	4	1	1	0	0	1	1	4	4	2	2	3	3	4	4	2	2	4	4	3	3	1	3	3	3	4	4	3	3	4	4	3	3	1	1	2	2	4	4	2	4	3	3	2	4	1
INDES015	2	4	3	4	1	2	2	3	1	4	2	2	1	2	4	4	1	4	4	4	4	4	3	3	1	3	1	3	3	4	3	3	4	4	3	3	1	4	2	2	2	4	2	2	3	4	2	4	1
INDES031	2	4	3	4	1	2	2	3	1	1	2	4	2	2	4	4	1	4	2	4	4	4	3	3	1	3	3	3	3	4	3	3	3	4	3	3	1	1	2	2	4	4	2	2	3	4	4	4	1
INDES033	4	4	3	4	1	2	2	3	1	4	2	4	1	2	4	4	1	4	2	4	2	4	3	3	3	3	3	3	4	4	3	3	3	4	3	3	1	4	2	2	2	4	2	2	3	4	2	4	1
INDES048	2	4	3	4	1	2	2	3	1	4	4	4	2	2	3	3	4	4	2	4	4	4	3	3	1	3	3	3	4	4	3	3	4	4	3	3	1	1	2	2	2	4	2	2	3	3	2	4	1
INDES061	2	4	3	4	1	2	2	3	1	4	2	4	2	2	4	4	1	4	2	4	2	4	3	3	1	3	1	3	4	4	3	3	4	4	1	3	1	4	2	2	2	4	2	2	3	3	2	4	1
INDES064	2	4	3	3	1	2	2	3	1	1	2	4	2	2	4	4	1	1	2	2	4	4	3	3	1	1	1	3	4	4	2	3	3	4	3	3	1	1	1	2	4	4	2	4	3	4	4	4	1
INDES065	2	4	3	4	1	2	2	3	4	4	2	4	2	2	3	3	4	4	2	4	4	4	3	3	3	3	1	3	3	4	3	3	3	4	3	3	4	4	1	2	2	2	2	2	3	4	2	4	1
INDES070	2	4	3	4	1	2	2	3	1	4	2	4	2	2	4	4	1	1	2	4	4	4	3	3	1	3	3	3	4	4	2	3	3	3	3	3	1	4	2	2	2	4	2	2	3	4	2	4	4
INDES072	2	4	3	4	2	2	2	3	1	4	4	4	1	2	3	3	1	4	2	4	2	2	3	3	1	3	1	3	4	4	3	3	4	4	1	3	1	1	1	2	4	4	2	2	3	4	2	4	1
INDES074	2	4	4	4	1	2	2	3	1	1	2	4	2	2	4	4	1	4	2	4	4	4	3	3	1	3	1	3	4	4	3	3	3	4	1	3	1	4	2	2	4	4	2	4	3	3	2	4	1
INDES079I	2	4	3	3	1	2	2	3	1	4	4	4	2	2	3	3	4	4	2	4	4	4	3	3	1	3	3	3	3	4	3	3	4	4	3	3	1	4	2	2	2	4	2	2	3	4	2	4	1
INDES092	2	4	3	4	1	2	3	3	1	4	2	4	1	2	4	4	4	4	2	4	2	4	3	3	1	3	1	3	4	4	3	3	3	3	1	1	1	1	2	2	4	4	2	4	3	3	2	4	1
INDES094	2	4	3	4	1	2	2	3	1	1	2	4	1	2	4	4	1	4	2	4	2	4	3	3	1	3	3	3	4	4	3	3	3	4	1	3	1	4	2	2	2	4	2	2	3	4	2	4	1
INDES096	4	4	3	4	1	2	2	3	1	4	2	4	2	2	4	4	1	4	2	4	4	4	3	3	1	3	3	3	4	4	3	3	4	4	1	3	1	4	2	2	2	4	2	2	3	4	2	4	1
INDES100	4	4	3	4	1	2	2	3	4	4	2	4	1	2	4	4	1	4	4	4	4	4	3	3	1	3	1	3	4	4	3	3	3	4	3	3	1	4	2	2	2	4	2	2	3	3	2	4	1
INDES147	2	4	4	4	1	1	3	3	1	1	4	4	2	2	4	4	4	4	2	4	4	4	3	3	1	3	3	3	4	4	2	3	4	4	1	3	1	1	1	2	4	4	2	2	3	3	2	2	1
VRAE12	2	4	3	4	1	2	2	3	1	1	2	4	1	2	4	4	4	4	2	4	4	4	1	3	1	3	3	3	4	4	2	3	3	4	1	3	1	1	1	2	4	4	2	4	3	4	2	4	4
CAP043	2	4	3	3	1	1	2	2	1	4	2	4	2	2	3	3	4	4	2	2	4	4	3	3	1	3	3	3	4	4	3	3	3	4	1	1	1	1	2	2	4	4	2	2	3	3	4	4	1
CAP050	2	4	3	3	1	1	2	3	4	4	4	4	2	2	4	4	1	1	2	2	4	4	3	3	1	3	3	3	4	4	3	3	4	4	3	3	1	1	2	2	4	4	2	2	3	3	4	4	1
CAP062	2	4	3	4	1	1	2	3	1	4	2	4	2	2	3	3	1	4	2	4	4	4	3	3	1	1	3	3	4	4	3	3	3	4	1	3	1	1	2	2	4	4	2	2	3	3	2	4	1
CAP083	2	4	3	3	1	2	3	3	1	1	2	4	2	2	3	3	1	4	2	2	4	4	3	3	3	3	1	3	4	4	3	3	4	4	1	3	1	4	2	2	2	4	2	4	3	3	2	4	1
CAP102	2	4	3	4	1	1	2	2	1	1	2	4	2	2	3	3	1	4	2	4	4	4	3	3	1	3	3	3	4	4	3	3	3	4	1	3	1	1	2	2	4	4	2	2	3	4	4	4	1
CAP103_A	2	4	3	3	1	1	2	3	1	1	2	4	2	2	3	3	4	4	2	4	4	4	3	3	1	1	1	3	4	4	3	3	4	4	3	3	1	4	2	2	4	4	2	2	3	3	4	4	1
CAP104	2	4	3	4	1	2	2	2	1	4	4	4	2	2	3	3	4	4	2	4	4	4	3	3	1	1	3	3	4	4	3	3	4	4	3	3	1	4	2	2	2	4	2	2	3	4	4	4	1
CAP131	2	4	3	4	1	1	2	3	1	4	2	4	2	2	3	3	4	4	2	2	4	4	3	3	1	3	3	3	4	4	3	3	3	4	1	3	1	4	2	2	2	4	2	2	3	3	2	4	1
DBMC_A11	2	4	3	3	1	2	2	2	1	4	2	4	2	2	3	3	4	4	2	2	2	2	3	3	3	3	3	3	4	4	3	3	3	4	3	3	1	4	2	2	2	4	2	2	3	3	4	4	1
DBMC_A6	2	4	3	3	1	1	2	3	1	1	4	4	2	2	3	3	4	4	2	2	2	2	3	3	1	1	3	3	4	4	3	3	3	4	1	3	1	1	2	2	4	4	2	2	3	3	2	4	1
DBMC_R13	2	4	3	3	1	1	2	3	1	1	2	4	2	2	3	3	4	4	2	2	4	4	3	3	1	3	1	3	4	4	3	3	3	4	1	3	1	1	2	2	4	4	2	2	3	3	4	4	1
DBMC_R3	2	4	3	3	1	1	2	2	1	1	2	4	2	2	4	4	4	4	2	2	2	4	3	3	1	1	3	3	4	4	3	3	4	4	1	3	1	1	2	2	4	4	2	2	0	0	4	4	1
DBMC_R6	2	4	3	3	1	2	2	2	1	4	4	4	2	2	3	3	4	4	2	2	2	4	3	3	3	3	3	3	4	4	3	3	3	4	1	3	1	4	2	2	2	4	2	2	3	4	4	4	1
INDES001	2	4	3	3	1	1	2	2	1	4	2	4	2	2	3	3	1	4	2	2	2	4	3	3	1	1	3	3	4	4	3	3	4	4	1	3	1	1	2	2	4	4	2	2	3	3	4	4	1
INDES003	2	4	3	3	1	2	2	3	1	1	4	4	2	2	3	3	4	4	2	2	2	4	3	3	1	1	3	3	4	4	3	3	4	4	1	3	1	1	2	2	4	4	2	2	3	3	4	4	1
INDES006	4	4	4	4	1	1	2	2	1	1	2	2	2	2	3	3	4	4	2	2	4	4	3	3	1	3	3	3	4	4	3	3	3	4	3	3	1	1	2	2	4	4	2	2	3	3	2	4	1
INDES007	4	4	3	4	1	1	2	3	1	1	4	4	2	2	3	3	1	4	2	2	4	4	3	3	1	3	1	3	4	4	3	3	4	4	1	3	1	1	2	2	4	4	2	2	3	3	4	4	1
INDES009	2	4	4	4	1	2	2	3	1	1	2	4	2	2	3	3	4	4	2	2	2	4	3	3	1	3	3	3	3	4	3	3	4	4	1	3	1	1	1	2	4	4	2	4	3	3	4	4	1
INDES013	2	4	3	3	1	1	2	3	1	1	4	4	2	2	3	3	4	4	2	4	4	4	3	3	1	3	3	3	4	4	3	3	4	4	3	3	1	1	2	2	4	4	2	2	3	3	2	4	1
INDES016	2	4	3	3	1	1	2	2	1	1	2	4	2	2	4	4	4	4	2	2	4	4	3	3	1	1	1	3	4	4	3	3	4	4	3	3	1	1	2	2	4	4	2	2	3	3	4	4	1
INDES017	4	4	3	4	1	1	2	3	1	4	4	4	2	2	3	3	1	4	2	2	4	4	3	3	1	3	3	3	4	4	3	3	3	4	1	3	1	1	2	2	4	4	2	2	3	4	4	4	1
INDES021	2	4	3	3	1	1	2	3	1	1	2	4	2	2	3	3	4	4	2	4	4	4	3	3	1	3	3	3	4	4	3	3	4	4	1	3	1	1	2	2	4	4	2	2	3	3	2	4	1
INDES047	2	4	3	3	1	1	2	2	1	1	4	4	2	2	3	3	4	4	2	2	4	4	3	3	1	3	3	3	3	4	3	3	4	4	1	3	1	1	2	2	4	4	2	2	3	3	4	4	1
INDES068	2	4	3	3	1	1	2	3	1	1	4	4	2	2	3	3	4	4	2	2	4	4	3	3	1	3	3	3	3	4	3	3	4	4	1	1	1	1	2	2	2	4	2	2	3	4	2	2	1
INDES076	2	4	3	4	1	1	2	2	1	1	2	4	2	2	3	3	4	4	2	2	4	4	3	3	1	1	1	3	4	4	3	3	4	4	1	3	1	1	2	2	4	4	2	2	3	4	4	4	1
INDES077	4	4	3	4	1	1	2	2	1	4	2	4	1	2	3	3	4	4	2	4	4	4	3	3	1	1	1	3	4	4	3	3	3	4	1	3	1	1	1	2	2	4	2	2	3	3	4	4	1
INDES080	2	4	3	4	1	1	2	2	1	1	2	4	2	2	3	3	4	4	2	2	4	4	3	3	1	1	1	3	4	4	3	3	4	4	3	3	1	1	2	2	4	4	2	2	3	3	4	4	1
INDES081	2	4	3	4	1	1	3	3	1	1	2	4	2	2	3	3	1	1	2	4	2	4	3	3	1	3	1	1	4	4	3	3	3	3	1	3	1	1	2	2	2	4	2	2	3	4	2	4	1
INDES083	2	4	4	4	1	1	2	2	4	4	4	4	2	2	3	3	4	4	2	4	4	4	3	3	1	1	1	3	4	4	3	3	4	4	3	3	1	1	1	2	4	4	2	2	3	3	4	4	1
INDES084	2	4	3	3	1	1	2	3	1	1	2	4	2	2	3	3	1	1	2	2	4	4	3	3	3	3	3	3	4	4	3	3	3	4	1	1	1	1	2	2	4	4	2	2	3	4	2	2	1
INDES086	2	4	3	3	1	1	2	2	1	4	2	4	2	2	3	3	4	4	2	4	2	4	3	3	3	3	3	3	4	4	3	3	3	3	3	3	1	1	2	2	4	4	2	2	3	3	4	4	1
INDES087	4	4	3	4	1	2	2	2	1	4	4	4	2	2	3	3	4	4	2	2	2	4	3	3	1	1	3	3	4	4	3	3	4	4	1	3	1	1	2	2	4	4	2	2	3	3	4	4	1
INDES088	2	4	3	3	1	2	2	2	1	1	4	4	2	2	3	3	1	4	2	2	4	4	3	3	1	1	3	3	4	4	3	3	4	4	3	3	4	4	2	2	2	2	2	2	3	3	4	4	1
INDES089	2	4	3	3	1	2	2	2	1	1	2	2	2	2	3	3	1	4	2	2	4	4	3	3	1	3	1	3	4	4	3	3	3	4	3	3	1	1	2	2	4	4	2	2	3	4	4	4	1
INDES090	4	4	3	4	1	2	2	3	1	1	2	4	2	2	3	3	4	4	2	4	4	4	3	3	1	1	3	3	4	4	3	3	4	4	1	3	1	1	2	2	4	4	2	2	3	3	2	4	1
TCC_3	2	4	3	3	1	2	2	2	1	4	4	4	2	2	3	3	1	1	2	4	4	4	3	3	1	3	3	3	4	4	3	3	3	4	3	3	1	1	2	2	4	4	2	2	3	4	4	4	1
CHMM02	2	4	4	4	1	1	3	3	1	4	4	4	2	2	3	3	4	4	2	2	4	4	3	3	3	3	3	3	3	4	2	2	4	4	1	1	1	1	1	1	4	4	2	2	3	3	4	4	4
CHMM03	2	4	3	3	1	1	3	3	1	4	4	4	2	2	3	3	1	4	2	2	4	4	3	3	3	3	3	3	4	4	2	3	4	4	3	3	1	1	1	2	4	4	2	2	3	3	4	4	4
CHMM06	4	4	3	4	1	1	3	3	1	4	4	4	2	2	3	3	4	4	2	2	4	4	3	3	3	3	3	3	3	4	2	2	4	4	1	1	1	1	1	1	4	4	2	2	3	3	4	4	4
CPV24	2	2	3	3	1	1	3	3	1	1	4	4	2	2	4	4	1	4	2	2	4	4	3	3	3	3	3	3	4	4	3	3	3	4	3	3	1	1	1	1	4	4	2	2	3	3	4	4	4
CPV30	2	2	3	3	1	2	2	2	1	4	4	4	2	2	4	4	1	4	2	2	4	4	3	3	3	3	3	3	4	4	2	3	3	4	3	3	1	1	1	1	4	4	2	2	3	3	2	4	4
CPV32	2	2	3	3	1	1	3	3	1	4	4	4	2	2	4	4	1	4	2	4	4	4	3	3	3	3	3	3	4	4	2	3	4	4	3	3	1	4	1	1	4	4	2	4	3	3	2	4	4
DBMC002	2	4	3	3	1	1	3	3	1	4	4	4	2	2	4	4	1	4	2	2	0	0	3	3	1	3	3	3	4	4	2	3	3	4	1	1	1	1	1	2	4	4	2	2	3	3	4	4	4
DBMC026	2	2	3	3	1	1	3	3	1	1	4	4	2	2	4	4	1	4	2	2	4	4	3	3	3	3	3	3	3	4	2	2	3	3	1	3	1	1	1	2	4	4	2	2	3	3	4	4	4
DBMC036	2	4	3	3	1	1	3	3	1	1	2	4	2	2	4	4	1	4	2	2	4	4	3	3	3	3	3	3	4	4	2	3	4	4	1	1	1	1	1	2	4	4	2	2	3	4	4	4	1
DBMC053	2	2	3	4	1	1	3	3	1	1	4	4	2	2	4	4	4	4	2	4	4	4	3	3	3	3	3	3	4	4	2	3	3	3	1	3	1	1	1	1	4	4	2	2	3	3	4	4	4
DBMC057	2	4	3	4	1	1	3	3	1	1	4	4	2	2	3	3	1	1	2	2	4	4	3	3	3	3	3	3	4	4	2	2	4	4	3	3	1	1	1	1	2	4	2	2	3	3	2	4	4
DBMC065	2	4	3	3	1	1	3	3	1	1	2	4	2	2	4	4	1	4	2	2	4	4	3	3	3	3	3	3	4	4	2	3	4	4	1	3	1	1	1	1	4	4	2	2	3	3	4	4	4
DBMC088	2	2	3	3	1	2	3	3	1	4	4	4	1	2	4	4	1	4	2	2	4	4	3	3	3	3	3	3	4	4	3	3	4	4	3	3	1	1	1	2	2	4	2	4	3	3	2	4	4
DBMC100	2	2	3	3	1	1	0	0	1	4	4	4	2	2	3	3	1	1	2	2	4	4	1	3	3	3	3	3	4	4	3	3	4	4	1	3	1	1	1	1	4	4	2	2	3	3	4	4	4
INIA_PM01	2	2	3	3	1	1	3	3	1	1	4	4	2	2	4	4	4	4	2	2	4	4	3	3	3	3	3	3	4	4	2	3	4	4	3	3	1	1	1	2	4	4	2	2	3	3	4	4	4
INIA_PM02	2	2	3	3	1	1	3	3	1	1	4	4	2	2	4	4	4	4	2	2	4	4	3	3	3	3	3	3	4	4	2	2	4	4	3	3	1	1	1	1	4	4	2	2	3	3	4	4	4
INIA_PM04	2	2	3	3	1	1	3	3	1	1	4	4	2	2	4	4	1	4	2	2	4	4	3	3	3	3	3	3	4	4	2	3	4	4	3	3	1	1	2	2	4	4	2	2	3	3	4	4	4
INIA_PM06	2	2	3	3	1	1	3	3	1	1	4	4	2	2	4	4	1	4	2	2	4	4	3	3	3	3	3	3	4	4	2	3	4	4	3	3	1	1	2	2	4	4	2	2	3	3	4	4	4
INIA_PM08	2	2	3	3	1	1	3	3	1	1	4	4	2	2	4	4	4	4	2	2	4	4	3	3	3	3	3	3	4	4	2	3	4	4	3	3	1	1	1	1	4	4	2	2	3	3	4	4	4
INIA_PM09	2	2	3	3	1	1	3	3	1	1	4	4	2	2	4	4	4	4	2	2	4	4	3	3	3	3	3	3	4	4	2	2	4	4	3	3	1	1	1	1	4	4	2	2	3	3	4	4	4
CAP037_A	2	4	3	4	2	2	3	3	4	4	2	4	2	2	3	3	4	4	4	4	4	4	3	3	3	3	3	3	3	3	3	3	4	4	3	3	1	1	2	2	2	2	2	2	3	4	2	4	1
CAP040	4	4	3	4	1	2	3	3	4	4	2	4	2	2	3	3	1	4	4	4	4	4	3	3	3	3	3	3	3	4	3	3	4	4	1	3	1	4	1	1	2	4	2	2	3	4	2	4	1
CAP086	0	0	3	4	2	2	3	3	4	4	4	4	1	2	3	3	4	4	4	4	4	4	3	3	3	3	1	3	3	4	3	3	4	4	1	1	1	1	1	2	4	4	2	2	4	4	2	2	1
CAP092	4	4	3	4	2	2	3	3	1	4	4	4	2	2	3	3	4	4	4	4	4	4	3	3	3	3	1	3	4	4	3	3	4	4	3	3	1	4	1	2	2	2	2	2	3	3	2	2	1
CCA009	4	4	3	4	1	2	3	3	1	4	2	4	1	2	3	3	4	4	4	4	4	4	3	3	3	3	1	3	4	4	3	3	3	4	1	3	1	4	1	2	2	2	2	2	3	4	2	2	4
CCA013	2	4	3	3	1	2	2	3	4	4	2	4	2	2	3	3	4	4	2	4	4	4	3	3	1	3	3	3	3	4	3	3	4	4	3	3	1	4	0	0	2	4	2	2	3	4	2	2	1
CCA015	2	4	3	4	2	2	3	3	4	4	2	4	1	2	3	3	4	4	4	4	4	4	3	3	3	3	1	3	3	4	3	3	4	4	3	3	1	4	1	2	2	2	2	2	4	4	2	2	1
CCA019	4	4	3	3	1	2	3	3	4	4	2	4	2	2	3	3	1	1	2	4	2	4	3	3	1	3	3	3	4	4	3	3	4	4	3	3	1	4	1	2	2	2	2	2	3	3	2	4	1
CCA022	4	4	3	3	1	2	3	3	1	4	4	4	2	2	3	3	1	1	2	2	4	4	3	3	3	3	3	3	3	4	2	3	4	4	3	3	1	4	2	2	2	4	2	2	3	3	2	4	1
INDES034	2	4	3	3	1	2	2	3	1	4	4	4	1	2	4	4	1	4	4	4	4	4	3	3	3	3	3	3	3	4	3	3	3	4	3	3	1	1	1	2	4	4	2	2	3	4	2	4	1
INDES053	4	4	3	3	1	2	3	3	1	4	2	2	2	2	3	3	4	4	2	4	4	4	3	3	3	3	3	3	3	4	3	3	4	4	3	3	1	1	2	2	2	2	2	2	4	4	2	2	4
INDES101	4	4	3	4	2	2	3	3	4	4	2	4	1	2	3	3	1	4	4	4	2	4	3	3	3	3	3	3	3	3	3	3	4	4	1	3	1	1	1	2	2	4	2	4	3	4	2	2	1
INDES106	2	4	3	4	2	2	3	3	4	4	4	4	1	2	3	3	1	1	4	4	2	4	3	3	3	3	1	3	3	3	3	3	4	4	1	3	1	1	1	2	2	4	2	4	3	4	2	4	1
INDES112	2	4	3	3	1	2	3	3	4	4	4	4	1	2	3	3	1	4	4	4	4	4	3	3	3	3	3	3	3	3	3	3	3	4	3	3	4	4	1	2	2	2	2	2	3	4	2	2	1
CCA004	2	2	3	3	1	1	2	3	1	4	4	4	2	2	3	3	4	4	2	2	4	4	3	3	1	1	3	3	4	4	3	3	4	4	1	3	1	1	2	2	4	4	2	2	3	4	4	4	1
CCA018	2	4	3	3	1	1	2	3	4	4	2	4	2	2	3	3	1	4	2	2	4	4	3	3	1	3	3	3	3	4	3	3	4	4	3	3	1	1	1	2	4	4	2	2	3	3	4	4	1
INDES095	4	4	3	3	1	2	3	3	4	4	4	4	2	2	3	3	1	4	4	4	4	4	3	3	3	3	3	3	3	4	3	3	3	4	1	3	1	1	2	2	2	2	2	2	3	3	2	4	1
TCC_1	2	4	3	3	2	2	3	3	1	4	4	4	2	2	3	3	1	4	4	4	4	4	3	3	3	3	3	3	4	4	3	3	3	4	3	3	1	1	1	2	2	4	2	2	3	4	2	4	1
TCC_10	2	4	3	3	1	2	0	0	1	1	4	4	2	2	3	3	4	4	2	4	4	4	3	3	1	1	3	3	4	4	3	3	4	4	1	3	1	1	2	2	4	4	2	2	3	4	2	4	1
TCC_11	2	4	3	4	1	1	3	3	1	4	4	4	2	2	3	3	1	4	2	2	4	4	3	3	1	1	3	3	4	4	3	3	3	4	3	3	1	4	2	2	4	4	2	2	3	4	2	4	1
TCC_12	2	4	3	3	2	2	3	3	4	4	4	4	2	2	3	3	4	4	2	2	4	4	3	3	1	3	3	3	4	4	3	3	4	4	3	3	1	1	1	2	4	4	2	2	3	3	4	4	4
TCC_13	2	4	3	3	1	2	2	3	4	4	4	4	2	2	3	3	1	4	4	4	4	4	3	3	3	3	3	3	3	4	3	3	3	4	3	3	1	1	2	2	4	4	2	2	3	3	2	4	1
TCC_14	2	4	3	3	1	2	2	3	4	4	4	4	2	2	3	3	1	4	4	4	4	4	3	3	1	1	3	3	4	4	3	3	4	4	3	3	1	1	1	2	4	4	2	2	3	4	4	4	1
TCC_15	2	4	3	3	1	2	2	3	1	4	4	4	2	2	3	3	1	4	2	2	4	4	3	3	3	3	3	3	3	4	3	3	3	4	1	1	1	1	2	2	2	4	2	2	3	3	2	2	1
TCC_16	4	4	3	3	1	2	2	2	1	1	4	4	2	2	3	3	1	4	2	4	4	4	3	3	3	3	3	3	3	4	3	3	3	3	3	3	1	4	2	2	2	4	2	2	3	4	4	4	1
TCC_17	2	4	3	3	1	2	3	3	4	4	4	4	2	2	3	3	1	4	2	4	4	4	3	3	1	3	3	3	4	4	3	3	0	0	3	3	4	4	2	2	2	2	2	2	3	3	2	2	1
TCC_18	2	4	3	3	1	1	2	2	1	1	4	4	2	2	3	3	1	4	2	2	4	4	3	3	1	3	3	3	4	4	3	3	4	4	3	3	1	1	2	2	2	4	2	2	3	4	4	4	1
TCC_19	2	4	0	0	1	2	3	3	1	4	2	4	1	2	3	3	4	4	2	2	4	4	3	3	1	3	3	3	3	4	3	3	4	4	1	3	1	4	1	2	2	2	2	4	3	4	4	4	1
TCC_2	2	4	3	3	1	1	3	3	4	4	2	2	2	2	3	3	1	4	2	2	4	4	3	3	3	3	3	3	3	3	2	3	4	4	1	1	1	1	1	1	4	4	2	2	4	4	2	2	1
TCC_20	2	4	3	4	2	2	3	3	4	4	2	4	1	2	3	3	1	4	4	4	4	4	3	3	1	3	1	3	4	4	3	3	4	4	3	3	1	1	1	2	2	2	2	2	3	4	2	2	1
TCC_21	4	4	4	4	2	2	3	3	1	4	2	2	1	2	4	4	1	4	4	4	2	4	3	3	3	3	1	1	4	4	3	3	3	4	1	3	1	4	2	2	2	4	2	4	3	4	2	2	1
TCC_22	2	2	3	3	1	1	2	2	1	1	4	4	2	2	3	3	4	4	2	2	2	2	3	3	1	1	3	3	4	4	3	3	4	4	1	3	1	1	1	1	4	4	2	2	3	3	4	4	4
TCC_23	2	2	3	3	1	1	2	2	1	1	4	4	2	2	3	3	4	4	2	2	2	4	3	3	3	3	1	3	4	4	3	3	0	0	1	1	1	1	1	1	4	4	2	2	3	3	4	4	4
TCC_4	2	4	3	4	2	2	3	3	4	4	2	4	1	1	3	3	4	4	4	4	4	4	3	3	3	3	1	3	3	4	3	3	4	4	3	3	1	4	2	2	2	2	2	2	4	4	2	2	1
TCC_5	4	4	3	3	2	2	3	3	4	4	4	4	2	2	3	3	4	4	4	4	4	4	3	3	3	3	3	3	3	4	3	3	3	4	3	3	1	1	2	2	2	2	2	2	3	3	4	4	1
TCC_6	2	2	3	3	1	2	2	3	1	4	4	4	2	2	3	3	4	4	2	4	4	4	3	3	1	3	3	3	4	4	3	3	4	4	3	3	1	1	2	2	4	4	2	2	3	3	2	4	1
TCC_7	2	4	3	3	1	2	2	2	4	4	4	4	2	2	3	3	4	4	4	4	2	4	3	3	3	3	3	3	4	4	3	3	3	4	3	3	1	4	1	2	2	4	2	2	4	4	4	4	1
TCC_8	2	4	3	3	1	1	2	3	1	1	4	4	1	2	3	3	4	4	2	2	4	4	3	3	1	3	3	3	3	4	3	3	3	4	3	3	1	1	2	2	4	4	2	2	3	3	4	4	1
TCC_9	2	4	3	3	1	2	2	3	1	4	4	4	2	2	3	3	1	4	2	4	4	4	3	3	3	3	3	3	3	4	2	3	4	4	1	1	1	1	2	2	4	4	2	2	3	3	4	4	4
CER01	2	2	3	4	1	1	3	3	1	1	4	4	2	2	3	3	1	1	2	2	4	4	3	3	3	3	3	3	4	4	3	3	3	3	3	3	1	1	1	1	4	4	2	2	3	3	4	4	4
CER03	2	4	3	3	1	1	2	3	1	4	2	4	1	2	4	4	1	1	2	4	2	4	3	3	3	3	3	3	3	4	3	3	3	3	3	3	1	4	1	2	2	4	2	2	3	3	2	4	1
CPV07	4	4	3	3	1	1	2	2	1	1	2	2	1	1	4	4	1	1	2	4	4	4	3	3	3	3	3	3	3	3	3	3	3	3	3	3	1	1	1	1	4	4	2	2	3	3	2	2	1
CPV11	2	2	3	3	1	1	3	3	4	4	4	4	2	2	3	3	4	4	2	2	4	4	3	3	3	3	3	3	4	4	3	3	4	4	3	3	1	1	1	1	4	4	2	2	3	3	4	4	4
CPV31	2	2	3	3	1	1	2	2	1	1	4	4	2	2	3	3	4	4	2	2	4	4	3	3	3	3	3	3	4	4	2	2	3	3	3	3	1	1	2	2	4	4	2	2	3	4	4	4	1
CPV52	2	4	4	4	2	2	2	3	1	4	2	4	2	2	3	3	1	1	4	4	4	4	3	3	3	3	1	3	4	4	3	3	4	4	1	3	1	4	2	2	2	4	2	2	3	4	2	2	1
CPV64	2	4	3	3	2	2	3	3	4	4	4	4	2	2	3	3	1	1	2	4	4	4	3	3	3	3	3	3	4	4	3	3	3	4	3	3	1	1	2	2	4	4	2	2	3	4	2	2	1
CPV67	2	4	4	4	2	2	2	3	4	4	2	4	2	2	3	3	4	4	2	4	2	4	3	3	1	3	3	3	4	4	3	3	3	4	3	3	4	4	2	2	2	2	2	2	3	3	2	4	1
CPV69	2	4	3	4	1	1	3	3	1	4	2	4	2	2	3	3	1	4	4	4	4	4	3	3	1	3	3	3	4	4	3	3	3	4	3	3	1	1	2	2	2	4	2	2	3	4	2	4	4
CPV70	2	4	3	4	2	2	2	3	4	4	2	4	2	2	3	3	4	4	2	2	4	4	3	3	3	3	3	3	4	4	3	3	4	4	1	1	1	1	1	2	2	4	2	2	3	3	2	4	1
CPV72	2	4	3	4	1	2	2	2	4	4	4	4	2	2	3	3	1	4	2	4	4	4	3	3	3	3	3	3	3	4	3	3	4	4	3	3	1	1	2	2	2	2	2	2	4	4	4	4	1
CPV75	4	4	3	4	1	1	2	3	4	4	4	4	2	2	3	3	1	4	2	4	4	4	3	3	1	3	3	3	4	4	3	3	4	4	1	3	1	4	2	2	2	4	2	2	3	3	2	2	1
CPV76	4	4	3	3	2	2	2	3	1	4	4	4	2	2	4	4	1	4	4	4	4	4	3	3	3	3	3	3	4	4	3	3	3	4	1	3	1	1	2	2	4	4	2	2	3	3	2	4	1
CPV77	2	4	3	3	2	2	3	3	4	4	4	4	2	2	3	3	4	4	2	4	4	4	3	3	3	3	3	3	4	4	3	3	4	4	3	3	1	4	2	2	2	4	2	2	3	3	2	2	4
VRAE06	4	4	3	4	1	2	3	3	4	4	2	4	2	2	3	3	1	4	2	4	4	4	3	3	3	3	3	3	3	4	3	3	3	4	1	1	1	1	1	2	2	4	2	2	4	4	2	4	1
VRAE13	2	2	3	4	2	2	2	3	1	4	4	4	1	2	3	3	1	4	2	4	4	4	3	3	3	3	1	3	4	4	3	3	4	4	1	1	1	1	2	2	2	4	2	4	3	4	2	4	1
VRAE30	4	4	3	3	1	2	3	3	4	4	2	4	2	2	3	3	1	1	2	4	2	4	3	3	3	3	3	3	3	4	3	3	4	4	1	1	1	1	2	2	2	4	2	2	3	3	2	2	1
VRAE49	2	4	4	4	1	1	3	3	1	4	2	4	1	2	3	3	1	4	4	4	4	4	1	3	3	3	3	3	3	4	2	3	3	3	3	3	1	1	2	2	2	4	2	2	3	3	2	4	1
VRAE86	4	4	0	0	1	2	3	3	4	4	2	4	2	2	3	3	1	1	2	4	2	4	3	3	3	3	3	3	3	4	3	3	4	4	1	1	1	1	2	2	2	4	2	2	3	3	2	2	1
VRAE91	4	4	3	4	1	2	2	3	4	4	2	4	2	2	3	3	1	1	4	4	4	4	1	3	3	3	1	3	3	4	3	3	3	4	3	3	1	1	2	2	4	4	2	2	3	4	2	4	1
CER02	2	4	3	4	1	1	3	3	1	1	2	4	1	2	3	3	4	4	2	4	4	4	3	3	3	3	1	3	4	4	3	3	4	4	1	3	1	1	2	2	2	2	2	2	3	3	2	2	1
CPV50	2	4	3	4	1	2	3	3	1	4	2	4	2	2	3	3	4	4	2	4	4	4	3	3	3	3	3	3	3	3	2	3	3	4	3	3	1	4	2	2	2	4	2	2	3	3	2	2	1
CPV80	2	4	3	4	2	2	3	3	1	4	2	4	2	2	3	3	1	4	2	4	4	4	3	3	3	3	3	3	4	4	3	3	3	3	3	3	1	4	1	2	2	4	2	2	3	4	2	4	4
CPV87	4	4	3	3	2	2	2	3	1	4	4	4	2	2	3	3	4	4	2	4	4	4	3	3	3	3	3	3	4	4	2	3	4	4	1	3	1	1	2	2	2	4	2	2	3	3	2	2	1
DBMC003	4	4	4	4	2	2	3	3	4	4	2	4	2	2	4	4	4	4	4	4	4	4	3	3	3	3	3	3	3	4	2	3	3	4	3	3	1	1	1	2	2	2	2	2	4	4	2	4	1
DBMC034	4	4	3	4	1	2	3	3	4	4	4	4	2	2	4	4	1	1	2	4	2	4	3	3	3	3	3	3	4	4	2	3	3	3	3	3	1	4	1	1	2	4	2	2	3	4	2	2	4
DBMC041	2	2	3	3	1	1	0	0	1	1	4	4	2	2	4	4	1	4	2	2	0	0	3	3	3	3	3	3	4	4	0	0	4	4	1	3	1	1	1	1	4	4	2	2	0	0	4	4	4
DBMC052	2	2	3	4	1	2	3	3	1	1	4	4	2	2	0	0	1	4	2	4	4	4	3	3	3	3	0	0	4	4	2	3	0	0	0	0	1	4	1	2	2	4	0	0	3	3	4	4	1
VILLA_VISTA	4	4	3	3	2	2	3	3	4	4	4	4	2	2	4	4	4	4	4	4	4	4	3	3	3	3	3	3	3	4	3	3	4	4	3	3	1	4	2	2	2	2	2	4	4	4	2	4	4
VRAE99	2	4	3	3	1	1	2	3	1	4	2	4	1	2	4	4	1	1	2	4	2	4	3	3	3	3	3	3	3	4	3	3	3	3	3	3	1	4	1	2	2	4	2	2	3	3	2	4	1
DBMC_P14	2	4	3	3	1	1	2	3	1	4	4	4	2	2	3	3	4	4	2	4	4	4	3	3	1	3	3	3	4	4	3	3	4	4	1	1	1	1	2	2	2	4	2	2	3	4	2	4	1
DBMC_P17	2	4	3	3	1	2	2	3	1	4	4	4	2	2	3	3	4	4	2	4	4	4	3	3	1	3	3	3	4	4	3	3	4	4	0	0	1	1	2	2	2	4	2	2	3	3	2	4	1
DBMC_P2	2	4	3	4	1	2	3	3	1	4	4	4	2	2	3	3	4	4	2	2	4	4	3	3	1	3	3	3	4	4	3	3	4	4	1	3	1	1	2	2	2	4	2	2	3	4	2	4	1
DBMC_P3	2	4	3	4	1	2	2	3	1	1	4	4	2	2	3	3	4	4	2	2	4	4	3	3	1	3	1	3	3	4	3	3	3	4	1	3	1	1	1	2	4	4	2	2	3	3	2	4	1
DBMC_P5	4	4	3	3	1	2	2	3	1	4	4	4	2	2	3	3	1	4	2	2	4	4	1	3	1	3	3	3	4	4	3	3	3	4	3	3	1	4	2	2	2	4	2	2	3	3	2	4	1
DBMC_P7	2	4	3	4	1	2	2	3	1	4	4	4	2	2	3	3	4	4	2	4	4	4	3	3	1	3	3	3	4	4	3	3	4	4	1	3	1	1	2	2	2	4	2	2	3	4	2	4	1
DBMC_R7	2	4	0	0	0	0	0	0	0	0	4	4	2	2	3	3	0	0	2	2	0	0	0	0	0	0	0	0	0	0	0	0	4	4	0	0	0	0	0	0	4	4	0	0	0	0	2	4	0
CMM02	2	4	4	4	1	2	2	3	4	4	2	4	1	2	3	3	1	4	4	4	4	4	3	3	1	3	3	3	4	4	3	3	3	4	3	3	1	4	1	2	2	2	2	4	4	4	2	2	1
[truncated: 323 more columns]

## Sheet: Note
Data coded numerically for GenAlEx Software - A = 1; C = 2; G = 3; T =4; Missing data N = 0
